# Supplementary material for: Rapid direct disk diffusion testing for antibiotic resistance in urinary tract infections: a bacterial concentration-adjusted approach
Source: Microbiol Spectr. 2025 Sep 22;13(11):e00888-25. doi: 10.1128/spectrum.00888-25 (PMC12584718; doi:10.1128/spectrum.00888-25)
Supplement: Data S1 — Standard disk diffusion AST results of reference strains. [file spectrum.00888-25-s0001.csv]

Standard AST Reference Strains
ATCC 25922
Dilution	Antibiotic	Halo [mm]	Classification CLSI (Resistant R, Susc. S)
0.5 MF	Fosfomycin	36	S
	Mecillinam	34	S
	Nitrofurantoin	25	S
10^3 dilution	Fosfomycin	41
	Mecillinam	40
	Nitrofurantoin	29
10^5 dilution	Fosfomycin	61
	Mecillinam	40
	Nitrofurantoin	32
ATCC 13883
Dilution	Antibiotic	Halo [mm]	Class.
0.5 MF	Fosfomycin	16	S
	Mecillinam	25	S
	Nitrofurantoin	17	S
10^3 dilution	Fosfomycin	20
	Mecillinam	32
	Nitrofurantoin	21
10^5 dilution	Fosfomycin	20
	Mecillinam	32
	Nitrofurantoin	21
ATCC 14153
Dilution	Antibiotic	Halo [mm]	Class.
0.5 MF	Fosfomycin	39	S
	Mecillinam	no halo	R
	Nitrofurantoin	no halo	R
10^3 dilution	Fosfomycin	n/a
	Mecillinam	32
	Nitrofurantoin	17
10^5 dilution	Fosfomycin	56
	Mecillinam	39
	Nitrofurantoin	20
ATCC 700323
Dilution	Antibiotic	Halo [mm]	Class.
0.5 MF	Fosfomycin	16	S
	Mecillinam	34	S
	Nitrofurantoin	no halo	R
10^3 dilution	Fosfomycin	27
	Mecillinam	39
	Nitrofurantoin	19
10^5 dilution	Fosfomycin	26
	Mecillinam	40
	Nitrofurantoin	19
ATCC 27853
Dilution	Antibiotic	Halo [mm]	Class.
0.5 MF	Fosfomycin	38	n/a
	Mecillinam	no halo	R
	Nitrofurantoin	no halo	R
10^3 dilution	Fosfomycin	48
	Mecillinam	no halo
	Nitrofurantoin	no halo
10^5 dilution	Fosfomycin	49
	Mecillinam	18
	Nitrofurantoin	12
ATCC 15305
Dilution	Antibiotic	Halo [mm]	Class.
0.5 MF	Fosfomycin	no halo	R
	Mecillinam	no halo	R
	Nitrofurantoin	26	S
10^3 dilution	Fosfomycin	no halo
	Mecillinam	no halo
	Nitrofurantoin	30
10^5 dilution	Fosfomycin	25
	Mecillinam	16
	Nitrofurantoin	40
ATCC 25923
Dilution	Antibiotic	Halo [mm]	Class.
0.5 MF	Fosfomycin	36	S*		*based on Antimicrobial Susceptibilities of Commonly Encountered Bacterial Isolates to Fosfomycin Determined by Agar Dilution and Disk Diffusion Methods (Lu et al. 2011)
	Mecillinam	13	n/a
	Nitrofurantoin	24	S
10^3 dilution	Fosfomycin	43
	Mecillinam	16
	Nitrofurantoin	30
10^5 dilution	Fosfomycin	44
	Mecillinam	21
	Nitrofurantoin	30
ATCC 29212
Dilution	Antibiotic	Halo [mm]	Class.
0.5 MF	Fosfomycin	no halo	R
	Mecillinam	no halo	R
	Nitrofurantoin	24	S
10^3 dilution	Fosfomycin	12
	Mecillinam	no halo
	Nitrofurantoin	28
10^5 dilution	Fosfomycin	20
	Mecillinam	10
	Nitrofurantoin	32
