# Supplementary material for: Rapid direct disk diffusion testing for antibiotic resistance in urinary tract infections: a bacterial concentration-adjusted approach
Source: Microbiol Spectr. 2025 Sep 22;13(11):e00888-25. doi: 10.1128/spectrum.00888-25 (PMC12584718; doi:10.1128/spectrum.00888-25)
Supplement: Data S2 — Direct Susceptibility Testing of clinical samples. [file spectrum.00888-25-s0002.csv]

DST Clinical Samples
Sample-ID	Antibiotic	Halo [mm]
#1	Fosfomycin	28
	Mecillinam	19
	Nitrofurantoin	20
#2	Fosfomycin	32
	Mecillinam	26
	Nitrofurantoin	19
#3	Fosfomycin	30
	Mecillinam	29
	Nitrofurantoin	18
#4	Fosfomycin	17
	Mecillinam	no halo
	Nitrofurantoin	21
#5	Fosfomycin	no halo
	Mecillinam	no halo
	Nitrofurantoin	27
#6	Fosfomycin	20
	Mecillinam	no halo
	Nitrofurantoin	no halo
#7	Fosfomycin	no halo
	Mecillinam	21
	Nitrofurantoin	15
#8	Fosfomycin	28
	Mecillinam	15
	Nitrofurantoin	21
#9	Fosfomycin	24
	Mecillinam	26
	Nitrofurantoin	no halo
#10	Fosfomycin	34
	Mecillinam	24
	Nitrofurantoin	18
#11	Fosfomycin	36
	Mecillinam	no halo
	Nitrofurantoin	18
#12	Fosfomycin	14
	Mecillinam	no halo
	Nitrofurantoin	25
#13	Fosfomycin	23
	Mecillinam	22
	Nitrofurantoin	19
#14	Fosfomycin	19
	Mecillinam	27
	Nitrofurantoin	16
#15	Fosfomycin	29
	Mecillinam	29
	Nitrofurantoin	20
#16	Fosfomycin	30
	Mecillinam	26
	Nitrofurantoin	19
#17	Fosfomycin	32
	Mecillinam	no halo
	Nitrofurantoin	23
#18	Fosfomycin	31
	Mecillinam	33
	Nitrofurantoin	23
#19	Fosfomycin	28
	Mecillinam	25
	Nitrofurantoin	17
#20	Fosfomycin	28
	Mecillinam	no halo
	Nitrofurantoin	11
#21	Fosfomycin	37
	Mecillinam	36
	Nitrofurantoin	25
#22	Fosfomycin	35
	Mecillinam	35
	Nitrofurantoin	25
#23	Fosfomycin	28
	Mecillinam	no halo
	Nitrofurantoin	21
#24	Fosfomycin	21
	Mecillinam	no halo
	Nitrofurantoin	28
#25	Fosfomycin	no halo
	Mecillinam	no halo
	Nitrofurantoin	no halo
#26	Fosfomycin	38
	Mecillinam	42
	Nitrofurantoin	24
#27	Fosfomycin	no halo
	Mecillinam	no halo
	Nitrofurantoin	32
