# Supplementary material for: Rapid direct disk diffusion testing for antibiotic resistance in urinary tract infections: a bacterial concentration-adjusted approach
Source: Microbiol Spectr. 2025 Sep 22;13(11):e00888-25. doi: 10.1128/spectrum.00888-25 (PMC12584718; doi:10.1128/spectrum.00888-25)
Supplement: Data S3 — Standard disk diffusion AST results of clinical samples. [file spectrum.00888-25-s0003.csv]

Standard AST Clinical Samples
#1
Dilution	Antibiotic	Halo [mm]	Classification CLSI (Resistant R, Susc. S)
0.5 MF	Fosfomycin	28	S
	Mecillinam	26	S
	Nitrofurantoin	25	S
10^3 dilution	Fosfomycin	41
	Mecillinam	30
	Nitrofurantoin	31
10^5 dilution	Fosfomycin	42
	Mecillinam	34
	Nitrofurantoin	36
#2
Dilution	Antibiotic	Halo [mm]	Class.
0.5 MF	Fosfomycin	37	S
	Mecillinam	28	S
	Nitrofurantoin	19	S
10^3 dilution	Fosfomycin	42
	Mecillinam	41
	Nitrofurantoin	28
10^5 dilution	Fosfomycin	48
	Mecillinam	48
	Nitrofurantoin	30
#3
Dilution	Antibiotic	Halo [mm]	Class.
0.5 MF	Fosfomycin	31	S
	Mecillinam	34	S
	Nitrofurantoin	23	S
10^3 dilution	Fosfomycin	40
	Mecillinam	42
	Nitrofurantoin	29
10^5 dilution	Fosfomycin	43
	Mecillinam	36
	Nitrofurantoin	37
#4
Dilution	Antibiotic	Halo [mm]	Class.
0.5 MF	Fosfomycin	no halo	R
	Mecillinam	no halo	R
	Nitrofurantoin	24	S
10^3 dilution	Fosfomycin	no halo
	Mecillinam	no halo
	Nitrofurantoin	30
10^5 dilution	Fosfomycin	20
	Mecillinam	no halo
	Nitrofurantoin	34
#5
Dilution	Antibiotic	Halo [mm]	Class.
0.5 MF	Fosfomycin	no halo	R
	Mecillinam	no halo	R
	Nitrofurantoin	22	S
10^3 dilution	Fosfomycin	12
	Mecillinam	no halo
	Nitrofurantoin	30
10^5 dilution	Fosfomycin	30
	Mecillinam	16
	Nitrofurantoin	38
#6
Dilution	Antibiotic	Halo [mm]	Class.
0.5 MF	Fosfomycin	25	S
	Mecillinam	26	S
	Nitrofurantoin	no halo	R
10^3 dilution	Fosfomycin	30
	Mecillinam	33
	Nitrofurantoin	17
10^5 dilution	Fosfomycin	34
	Mecillinam	38
	Nitrofurantoin	20
#7
Dilution	Antibiotic	Halo [mm]	Class.
0.5 MF	Fosfomycin	25	S
	Mecillinam	27	S
	Nitrofurantoin	22	S
10^3 dilution	Fosfomycin	28
	Mecillinam	35
	Nitrofurantoin	27
10^5 dilution	Fosfomycin	28
	Mecillinam	42
	Nitrofurantoin	34
#8
Dilution	Antibiotic	Halo [mm]	Class.
0.5 MF	Fosfomycin	29	S
	Mecillinam	21	S
	Nitrofurantoin	20	S
10^3 dilution	Fosfomycin	36
	Mecillinam	26
	Nitrofurantoin	26
10^5 dilution	Fosfomycin	38
	Mecillinam	28
	Nitrofurantoin	24
#9
Dilution	Antibiotic	Halo [mm]	Class.
0.5 MF	Fosfomycin	46	S
	Mecillinam	29	S
	Nitrofurantoin	10	R
10^3 dilution	Fosfomycin	64
	Mecillinam	38
	Nitrofurantoin	10
10^5 dilution	Fosfomycin	70
	Mecillinam	40
	Nitrofurantoin	14
#10
Dilution	Antibiotic	Halo [mm]	Class.
0.5 MF	Fosfomycin	28	S
	Mecillinam	22	S
	Nitrofurantoin	19	S
10^3 dilution	Fosfomycin	33
	Mecillinam	30
	Nitrofurantoin	24
10^5 dilution	Fosfomycin	38
	Mecillinam	34
	Nitrofurantoin	36
#11
Dilution	Antibiotic	Halo [mm]	Class.
0.5 MF	Fosfomycin	36	S
	Mecillinam	17	S
	Nitrofurantoin	22	S
10^3 dilution	Fosfomycin	45
	Mecillinam	24
	Nitrofurantoin	28
10^5 dilution	Fosfomycin	50
	Mecillinam	30
	Nitrofurantoin	36
#12
Dilution	Antibiotic	Halo [mm]	Class.
0.5 MF	Fosfomycin	18	S
	Mecillinam	no halo	R
	Nitrofurantoin	20	S
10^3 dilution	Fosfomycin	18
	Mecillinam	no halo
	Nitrofurantoin	29
10^5 dilution	Fosfomycin	22
	Mecillinam	36
	Nitrofurantoin	34
#13
Dilution	Antibiotic	Halo [mm]	Class.
0.5 MF	Fosfomycin	21	S
	Mecillinam	24	S
	Nitrofurantoin	21	S
10^3 dilution	Fosfomycin	29
	Mecillinam	29
	Nitrofurantoin	26
10^5 dilution	Fosfomycin	34
	Mecillinam	36
	Nitrofurantoin	24
#14
Dilution	Antibiotic	Halo [mm]	Class.
0.5 MF	Fosfomycin	20	S
	Mecillinam	22	S
	Nitrofurantoin	16	S
10^3 dilution	Fosfomycin	24
	Mecillinam	36
	Nitrofurantoin	19
10^5 dilution	Fosfomycin	24
	Mecillinam	40
	Nitrofurantoin	22
#15
Dilution	Antibiotic	Halo [mm]	Class.
0.5 MF	Fosfomycin	28	S
	Mecillinam	27	S
	Nitrofurantoin	21	S
10^3 dilution	Fosfomycin	35
	Mecillinam	35
	Nitrofurantoin	27
10^5 dilution	Fosfomycin	40
	Mecillinam	36
	Nitrofurantoin	28
#16
Dilution	Antibiotic	Halo [mm]	Class.
0.5 MF	Fosfomycin	29	S
	Mecillinam	28	S
	Nitrofurantoin	22	S
10^3 dilution	Fosfomycin	37
	Mecillinam	36
	Nitrofurantoin	25
10^5 dilution	Fosfomycin	42
	Mecillinam	40
	Nitrofurantoin	26
#17
Dilution	Antibiotic	Halo [mm]	Class.
0.5 MF	Fosfomycin	27	n/a
	Mecillinam	no halo	R
	Nitrofurantoin	22	S
10^3 dilution	Fosfomycin	40
	Mecillinam	no halo
	Nitrofurantoin	30
10^5 dilution	Fosfomycin	48
	Mecillinam	16
	Nitrofurantoin	32
#18
Dilution	Antibiotic	Halo [mm]	Class.
0.5 MF	Fosfomycin	28	S
	Mecillinam	26	S
	Nitrofurantoin	19	S
10^3 dilution	Fosfomycin	35
	Mecillinam	35
	Nitrofurantoin	26
10^5 dilution	Fosfomycin	40
	Mecillinam	40
	Nitrofurantoin	24
#19
Dilution	Antibiotic	Halo [mm]	Class.
0.5 MF	Fosfomycin	28	S
	Mecillinam	28	S
	Nitrofurantoin	17	S
10^3 dilution	Fosfomycin	38
	Mecillinam	36
	Nitrofurantoin	24
10^5 dilution	Fosfomycin	46
	Mecillinam	40
	Nitrofurantoin	22
#20
Dilution	Antibiotic	Halo [mm]	Class.
0.5 MF	Fosfomycin	31	S
	Mecillinam	no halo	R
	Nitrofurantoin	10	R
10^3 dilution	Fosfomycin	34
	Mecillinam	no halo
	Nitrofurantoin	12
10^5 dilution	Fosfomycin	44
	Mecillinam	12
	Nitrofurantoin	16
#21
Dilution	Antibiotic	Halo [mm]	Class.
0.5 MF	Fosfomycin	25	S
	Mecillinam	26	S
	Nitrofurantoin	20	S
10^3 dilution	Fosfomycin	23
	Mecillinam	35
	Nitrofurantoin	25
10^5 dilution	Fosfomycin	38
	Mecillinam	34
	Nitrofurantoin	28
#22
Dilution	Antibiotic	Halo [mm]	Class.
0.5 MF	Fosfomycin	27	S
	Mecillinam	27	S
	Nitrofurantoin	19	S
10^3 dilution	Fosfomycin	33
	Mecillinam	36
	Nitrofurantoin	27
10^5 dilution	Fosfomycin	36
	Mecillinam	38
	Nitrofurantoin	24
#23
Dilution	Antibiotic	Halo [mm]	Class.
0.5 MF	Fosfomycin	32	S
	Mecillinam	no halo	R
	Nitrofurantoin	25	S
10^3 dilution	Fosfomycin	36
	Mecillinam	22
	Nitrofurantoin	33
10^5 dilution	Fosfomycin	36
	Mecillinam	32
	Nitrofurantoin	34
#24
Dilution	Antibiotic	Halo [mm]	Class.
0.5 MF	Fosfomycin	20	S
	Mecillinam	no halo	R
	Nitrofurantoin	24	S
10^3 dilution	Fosfomycin	21
	Mecillinam	no halo
	Nitrofurantoin	32
10^5 dilution	Fosfomycin	32
	Mecillinam	14
	Nitrofurantoin	38
#25
Dilution	Antibiotic	Halo [mm]	Class.
0.5 MF	Fosfomycin	no halo	R
	Mecillinam	no halo	R
	Nitrofurantoin	no halo	R
10^3 dilution	Fosfomycin	no halo
	Mecillinam	no halo
	Nitrofurantoin	no halo
10^5 dilution	Fosfomycin	20
	Mecillinam	24
	Nitrofurantoin	16
#26
Dilution	Antibiotic	Halo [mm]	Class.
0.5 MF	Fosfomycin	28	S
	Mecillinam	27	S
	Nitrofurantoin	16	S
10^3 dilution	Fosfomycin	37
	Mecillinam	33
	Nitrofurantoin	20
10^5 dilution	Fosfomycin	40
	Mecillinam	36
	Nitrofurantoin	22
#27
Dilution	Antibiotic	Halo [mm]	Class.
0.5 MF	Fosfomycin	no halo	R
	Mecillinam	no halo	R
	Nitrofurantoin	24	S
10^3 dilution	Fosfomycin	no halo
	Mecillinam	no halo
	Nitrofurantoin	31
10^5 dilution	Fosfomycin	no halo
	Mecillinam	20
	Nitrofurantoin	40
