# Supplementary material for: Rapid direct disk diffusion testing for antibiotic resistance in urinary tract infections: a bacterial concentration-adjusted approach
Source: Microbiol Spectr. 2025 Sep 22;13(11):e00888-25. doi: 10.1128/spectrum.00888-25 (PMC12584718; doi:10.1128/spectrum.00888-25)
Supplement: Data S4 — Sample IDs and concentrations. [file spectrum.00888-25-s0004.csv]

Supplementary Data 2
Sample ID and CFU/ml
Sample ID	Bacteria Strain	CFU/ml
#1	Escherichia coli	>100,000
#2	Escherichia coli	>100,000
#3	Escherichia coli	>100,000
#4	Enterococcus faecalis	>100,000
#5	Enterococcus faecalis	>100,000
#6	Klebsiella pneumoniae	>100,000
#7	Enterobacter cloacae complex	>100,000
#8	Escherichia coli	>100,000
#9	Proteus mirabilis	>100,000
#10	Escherichia coli	>100,000
#11	Escherichia coli	>100,000
#12	Enterococcus faecalis	1000-10,000
#13	Klebsiella pneumoniae	>100,000
#14	Klebsiella pneumoniae	>100,000
#15	Escherichia coli	>100,000
#16	Escherichia coli	>100,000
#17	Staphylococcus aureus	>100,000
#18	Escherichia coli	1000-10,000
#19	Escherichia coli	>100,000
#20	Proteus mirabilis	>100,000
#21	Escherichia coli	10,000-100,000
#22	Escherichia coli	1000-10,000
#23	Escherichia coli	>100,000
#24	Enterococcus faecalis	>100,000
#25	Pseudomonas aeruginosa	>100,000
#26	Citrobacter koseri	1000-10,000
#27	Staphylococcus saprophyticus	10,000-100,000
