# Supplementary material for: Rapid direct disk diffusion testing for antibiotic resistance in urinary tract infections: a bacterial concentration-adjusted approach
Source: Microbiol Spectr. 2025 Sep 22;13(11):e00888-25. doi: 10.1128/spectrum.00888-25 (PMC12584718; doi:10.1128/spectrum.00888-25)
Supplement: Data S5 — Inhibition zone diameters (in mm) for reference bacterial strains tested against three antibiotics, comparing measurements obtained using PBS and 0.9% saline as suspension media. [file spectrum.00888-25-s0005.csv]

PBS vs. Saline (Zone inhibition diameter)
Bacteria	Antibiotic	PBS [mm]	0,9% Saline [mm]
E. coli	Fosfomycin	29	30
	Nitrofurantoin	22	23
	Mecillinam	34	33
K. pneumoniae	Fosfomycin	12	11
	Nitrofurantoin	15	16
	Mecillinam	23	25
P. mirabilis	Fosfomycin	no halo	no halo
	Nitrofurantoin	no halo	no halo
	Mecillinam	22	21
E. hormaechei	Fosfomycin	21	20
	Nitrofurantoin	16	18
	Mecillinam	28	35
P. aeruginosa	Fosfomycin	31	32
	Nitrofurantoin	no halo	no halo
	Mecillinam	no halo	no halo
S. saprophyticus	Fosfomycin	no halo	no halo
	Nitrofurantoin	26	25
	Mecillinam	11	11
S. aureus	Fosfomycin	30	30
	Nitrofurantoin	19	19
	Mecillinam	14	15
E. faecalis	Fosfomycin	no halo	no halo
	Nitrofurantoin	22	22
	Mecillinam	no halo	no halo
